# Supplementary material for: Pharmacist participation as providers in Ohio Medicaid: an analysis of claims, services, and billing patterns, 2021-2025
Source: Health Aff Sch. 2026 May 21;4(6):qxag126. doi: 10.1093/haschl/qxag126 (PMC13236398; doi:10.1093/haschl/qxag126)
Supplement: qxag126_Supplementary_Data [file qxag126_supplementary_data.zip]

Archive with 4 entries (4 files):
- coi_disclosure_Beatty.docx
- coi_disclosure_Donneyong.docx
- coi_disclosure_Mann.docx
- coi_disclosure_Murphy.docx
